# Supplementary material for: Improving the Energy Storage of Supercapattery Devices through Electrolyte Optimization for Mg(NbAgS)x(SO4)y Electrode Materials
Source: Molecules. 2023 Jun 13;28(12):4737. doi: 10.3390/molecules28124737 (PMC10305711; doi:10.3390/molecules28124737)
Supplement: Supplementary file 1 [file molecules-28-04737-s001.zip]

Archive with 1 entries (1 files):
- molecules-2433320-supplementary.pdf
